# Supplementary material for: Inflammatory and Cardiovascular Biomarkers to Monitor Fabry Disease Progression
Source: Int J Mol Sci. 2024 May 30;25(11):6024. doi: 10.3390/ijms25116024 (PMC11172779; doi:10.3390/ijms25116024)
Supplement: Supplementary file 1 [file ijms-25-06024-s001.zip]

Archive with 1 entries (1 files):
- ijms-2981388-supplementary.pdf
